# Supplementary material for: Antiviral Drug Candidate Repositioning for Streptococcus suis Infection in Non-Tumorigenic Cell Models
Source: Biomedicines. 2024 Apr 2;12(4):783. doi: 10.3390/biomedicines12040783 (PMC11048155; doi:10.3390/biomedicines12040783)
Supplement: Supplementary file 1 [file biomedicines-12-00783-s001.zip]

Archive with 1 entries (1 files):
- biomedicines-2915239-supplementary.pdf
